# Supplementary material for: Effect of compound kushen injection on immune function in patients with primary liver cancer: a systematic review and meta-analysis
Source: Front Pharmacol. 2026 Feb 19;17:1715798. doi: 10.3389/fphar.2026.1715798 (PMC12960130; doi:10.3389/fphar.2026.1715798)
Supplement: Supplementary file 1 [file Table2.xlsx]

## Sheet: basic characteristics
Study ID	Sample size		Sex (M/F)		Mean age (years)		Interventions		Response evaluation criteria	Treatment duration	Outcomes
	T	C	T	C	T	C	T	C
Ba (2018)	42	42	23/19	25/17	56.8 ± 3.1	56.3 ± 2.9	CT+CKI, 20ml	CT(TACE)	RECIST1.1	12w	②③④⑥⑦⑩
Cao et al. (2011)	30	30	—	—	—	—	CT+CKI, 20ml, qd	CT(TACE)	RECIST1.0	12w	① ②④⑤⑥⑦⑨
Chen et al. (2007)	46	40	62/24		40~71		CT+CKI, 20ml, qd	CT(TACE+AEI)	WHO	6w-9w	① ②③④⑤⑥⑦⑨⑩⑪
Dong et al. (2016)	108	108	137/79		56		CT+CKI, 20ml	CT(TACE)	WHO	14d-20d	① ②③④⑤⑥⑦
Guan et al. (2006)	93	92	120/65		26~65		CT+CKI, 20ml, qd	CT(IT/Chemo）	WHO	45d-60d	① ②③④⑤⑥⑦⑨⑪
Guo (2015)	78	78	45/33	47/31	46.1 ± 3.2	47.3±2.9	CT+CKI, 20ml	CT(TACE)	/	12w	① ②③④⑤
Han et al. (2012)	30	30	19/11	18/12	56	57	CT+CKI, 15ml	CT(TACE)	WHO	4d	① ②③④⑥⑦⑨⑩
Hao et al. (2020)	49	49	29/20	31/18	57.01 ± 6.82	56.25 ± 6.21	CT+CKI, 20ml, qd	CT(TACE)	RECIST1.1	30d-80d	②③④⑤⑥⑦⑧
He et al. (2016)	40	49	25/15	31/18	56.20 ± 5.16	55.15 ± 9.18	CT+CKI, 20ml, qd	CT(Hepatectomy)	/	10d	②③④⑤
Jiang et al. (2017)	46	46	27/19	28/18	52.8	50.6	CT+CKI, 20ml, qd	CT( RPI)	RECIST1.1	14d-21d	① ②③④⑥⑦⑧⑨
Li (2020)	33	31	20/13	18/13	61.38 ± 6.85	60.74 ± 7.29	CT+CKI, 12ml, qd	CT(TACE)	WHO	4w	②③⑥⑦⑨
Li and Wang (2021)	32	32	20/12	18/14	38.42 ± 5.12	36.46 ± 4.35	CT+CKI, 20ml, qd	CT(TACE+RFA)	mRECIST	2w	②③④⑤⑥⑦⑧⑨
Liu et al. (2024)	30	30	19/11	17/13	59.88 ± 4.71	59.65 ± 4.66	CT+CKI, 20ml, qd	CT(FOLFOX4 )	RECIST1.0	30d	②③⑤⑥⑦⑧
Lu et al. (2011)	39	35	25/14	22/13	63.4	62.8	CT+CKI, 20ml	CT(TACE)	/	10d	①②③④⑤⑩
Lv et al. (2023)	53	53	27/26	28/25	58.28 ± 8.89	56.21 ± 10.64	CT+CKI, 20ml, qd	CT(TACE)	iRECIST	20d	①②③④⑥⑦⑧⑩
Ren and Feng (2024)	52	52	27/25	29/23	59.79 ± 6.33	59.62±7.28	CT+CKI, 20ml, qd	CT(TACE)	WHO	4w	① ②④⑥⑦⑩⑪
Wang (2009)	42	41	51/32		53		CT+CKI, 20ml	CT(TACE)	WHO	20d	① ②③⑤⑥⑦
Xu et al. (2012)	30	30	38/22		53		CT+CKI, 20ml	CT(TACE)	WHO	30d	①②④⑤⑥⑦⑨⑪
Yao et al. (2021)	48	48	25/23	23/25	63.24 ± 2.57	63.58 ± 2.96	CT+CKI, 20ml	CT(TACE)	RECIST1.0	30d	① ②③④⑤⑥⑦
You et al. (2018)	45	45	29/16	26/19	61.56 ± 2.94	61.92 ± 2.25	CT+CKI, 20ml, qd	CT(TACE)	WHO	20d	②③④⑥⑦⑧
Yuan (2018)	45	45	23/22	25/20	60.41 ± 8.43	60.84 ± 8.67	CT+CKI, 20ml	CT(TACE)	/	10d	①②④⑨⑩
Zhang and Zhou (2014)	48	42	27/21	26/16	63.8 ± 8.2	64.2 ± 7.8	CT+CKI, 30ml, qd	CT(GP)	WHO	8w	①②③④⑤⑥⑦ ⑩
Zhang et al. (2017)	48	48	28/20	26/22	52.65 ± 10.21	52.34 ± 10.24	CT+CKI, 15ml, qd	CT(Hepatectomy)	/	4w	① ②④⑧
Zhang et al. (2018)	36	36	22/14	23/13	50.12 ± 11.85	49. 62 ± 12. 07	CT+CKI, 30ml, qd	CT(GP)	WHO	8w	①②③④⑥⑩
Zhou (2021)	42	42	27/15	25/17	58.44 ± 4.62	57.62 ± 4.71	CT+CKI, 20ml, qd	CT(TACE)	mRECIST	20d	① ②④⑥⑦⑩
Abbreviations: C, control group; T, treatment group; M, male; F, female; qd, quaque in die; bid, bis in die; CKI, Compound Kushen Injection; CT,Conventional Treatment; Outcomes: ①CD3+; ②CD4+; ③CD8+; ④CD4+/CD8+; ⑤NKcell; ⑥ORR; ⑦DCR; ⑧AFP; ⑨KPS; ⑩Adverse reactions; ⑪ One-Year Survival Rate; -, not reported.
介入肝动脉化疗( HAI) 治疗 和肝胆管栓塞化疗( HAE)

## Sheet: quality assessment
Study ID	Random sequence generation	Allocation concealment	Blinding		Incomplete outcome data	Selective reporting	Other biases	Modified Jadad Scores
			Blinding of participants and personnel	Blinding of outcome assessment
Ba (2018)	Low risk	Unclear risk	Unclear risk	Unclear risk	Low risk	Low risk	Unclear risk	3
Cao et al. (2011)	Unclear risk	Unclear risk	Unclear risk	Unclear risk	Low risk	Low risk	Unclear risk	2
Chen et al. (2007)	Unclear risk	Unclear risk	Unclear risk	Unclear risk	Low risk	Low risk	Unclear risk	2
Dong et al. (2016)	Low risk	Unclear risk	Unclear risk	Unclear risk	Low risk	Low risk	Unclear risk	3
Guan et al. (2006)	Unclear risk	Unclear risk	Unclear risk	Unclear risk	Low risk	Low risk	Unclear risk	2
Guo (2015)	Unclear risk	Unclear risk	Unclear risk	Unclear risk	Low risk	Low risk	Unclear risk	2
Han et al. (2012)	Low risk	Unclear risk	Unclear risk	Unclear risk	Low risk	Low risk	Unclear risk	3
Hao et al. (2020)	Low risk	Unclear risk	Unclear risk	Unclear risk	Low risk	Low risk	Unclear risk	3
He et al. (2016)	High risk	Unclear risk	Unclear risk	Unclear risk	Low risk	Low risk	Unclear risk	1
Jiang et al. (2017)	Unclear risk	Unclear risk	Unclear risk	Unclear risk	Low risk	Low risk	Unclear risk	2
Li (2020)	Low risk	Unclear risk	Unclear risk	Unclear risk	Low risk	Low risk	Unclear risk	3
Li and Wang (2021)	Unclear risk	Unclear risk	Unclear risk	Unclear risk	Low risk	Low risk	Unclear risk	2
Liu et al. (2024)	Low risk	Unclear risk	Unclear risk	Unclear risk	Low risk	Low risk	Unclear risk	3
Lu et al. (2011)	Unclear risk	Unclear risk	Unclear risk	Unclear risk	Low risk	Low risk	Unclear risk	2
Lv et al. (2023)	Low risk	Unclear risk	Unclear risk	Unclear risk	Low risk	Low risk	Unclear risk	3
Ren and Feng (2024)	Low risk	Unclear risk	Unclear risk	Unclear risk	Low risk	Low risk	Unclear risk	3
Wang (2009)	High risk	Unclear risk	Unclear risk	Unclear risk	Low risk	Low risk	Unclear risk	1
Xu et al. (2012)	High risk	Unclear risk	Unclear risk	Unclear risk	Low risk	Low risk	Unclear risk	1
Yao et al. (2021)	Unclear risk	Unclear risk	Unclear risk	Unclear risk	Low risk	Low risk	Unclear risk	2
You et al. (2018)	Unclear risk	Unclear risk	Unclear risk	Unclear risk	Low risk	Low risk	Unclear risk	2
Yuan (2018)	Unclear risk	Unclear risk	Unclear risk	Unclear risk	Low risk	Low risk	Unclear risk	2
Zhang and Zhou (2014)	High risk	Unclear risk	Unclear risk	Unclear risk	Low risk	Low risk	Unclear risk	1
Zhang et al. (2017)	Unclear risk	Unclear risk	Unclear risk	Unclear risk	Low risk	Low risk	Unclear risk	2
Zhang et al. (2018)	High risk	Unclear risk	Unclear risk	Unclear risk	Low risk	Low risk	Unclear risk	1
Zhou (2021)	Low risk	Unclear risk	Unclear risk	Unclear risk	Low risk	Low risk	Unclear risk	3

## Sheet: Revman
Study	CD3+(%)						time		Study	CD4+(%)								Study	CD8+(%）								Study	CD4+/CD8+(%）								Study	NK cell(%）									Study	AFP
	experiment			control						experiment			control						experiment			control						experiment			control						experiment			control							experiment
	Mean	SD	Total	Mean	SD	Total				Mean	SD	Total	Mean	SD	Total	time			Mean	SD	Total	Mean	SD	Total	time			Mean	SD	Total	Mean	SD	Total	time			Mean	SD	Total	Mean	SD	Total	time				Mean	SD	Total
Dong et al. (2016)	69.12	7.08	108	62.49	8.89	108	＜4W		Dong et al. (2016)	38.26	4.85	108	30.1	4.71	108	＜4W		Dong et al. (2016)	28.05	4.35	108	26.13	4.55	108	＜4W		Dong et al. (2016)	1.53	0.39	108	1.09	0.42	108	＜4W		Dong et al. (2016)	20.98	10.31	108	22.14	9.91	108	＜4W			Hao et al. (2020)	38.92	5.24	49
Han et al. (2012)	66.17	9.46	30	62.22	8.55	30	＜4W		Han et al. (2012)	38.79	5.98	30	24.29	1.25	30	＜4W		Han et al. (2012)	33.85	7.89	30	29.69	7.01	30	＜4W		Han et al. (2012)	1.69	0.56	30	1.13	0.25	30	＜4W		He et al. (2016)	46.59	5.05	40	33.84	4.24	49	＜4W			Jiang et al. (2017)	58.63	26.35	46
Jiang et al. (2017)	54.14	5.26	46	38.14	5.26	46	＜4W		He et al. (2016)	40.3	6.25	40	30.28	6.06	49	＜4W		He et al. (2016)	23.16	4.43	40	27.18	4.91	49	＜4W		He et al. (2016)	1.75	0.41	40	1.22	0.54	49	＜4W		Li and Wang (2021)	26.48	5.32	32	22.09	4.25	32	＜4W			Li and Wang (2021)	210.63	62.61	32
Lu et al. (2011)	63.62	4.05	39	57.56	4.56	35	＜4W		Jiang et al. (2017)	38.22	7.05	46	21.22	7.05	46	＜4W		Jiang et al. (2017)	22.42	5.32	46	25.45	5.32	46	＜4W		Jiang et al. (2017)	1.68	0.32	46	1.12	0.31	46	＜4W		Lu et al. (2011)	26.73	3.01	39	20.31	4.3	35	＜4W			Liu et al. (2024)	278.35	35.69	30
Lv et al. (2023)	55.23	5.23	53	51.46	1.46	53	＜4W		Li and Wang (2021)	42.51	4.08	32	37.12	4.53	32	＜4W		Li and Wang (2021)	28.32	3.54	32	31.21	3.26	32	＜4W		Li and Wang (2021)	1.5	0.62	32	1.19	0.41	32	＜4W		Wang (2009)	28	7	42	17.3	7.3	41	＜4W			Lv et al. (2023)	170.46	30.18	53
Wang (2009)	76.3	6	42	60.2	6.5	41	＜4W		Lu et al. (2011)	44.53	4.97	39	29.52	3.48	35	＜4W		Lu et al. (2011)	26.96	3.46	39	28.67	4.56	35	＜4W		Lu et al. (2011)	1.72	0.25	39	1.07	0.84	35	＜4W		Cao et al. (2011)	36.2	4.3	30	22.3	4.5	30	≥4W			You et al. (2018)	276.87	53.28	45
Zhou (2021)	66.21	6.27	42	58.52	7.76	42	＜4W		Lv et al. (2023)	33.15	3.15	53	30.02	0.02	53	＜4W		Lv et al. (2023)	34.24	4.41	53	38.58	4.07	53	＜4W		Lv et al. (2023)	0.97	0.23	53	0.78	0.18	53	＜4W		Chen et al. (2007)	25.21	5.16	46	20.73	5.19	40	≥4W			Zhang et al. (2017)	254.26	41.02	48
Cao et al. (2011)	16.2	2.3	30	12.3	2.5	30	≥4W		Wang (2009)	61	6.1	42	43.4	5.5	41	＜4W		Wang (2009)	31	3.7	42	23.9	4.1	41	＜4W		You et al. (2018)	1.66	0.85	45	1.25	0.72	45	＜4W		Guan et al. (2006)	27.6	7.4	93	19.4	7.3	92	≥4W
Chen et al. (2007)	58.13	6.17	46	52.95	5.17	40	≥4W		You et al. (2018)	41.15	6.35	45	32.02	5.1	45	＜4W		You et al. (2018)	24.1	3.22	45	28.02	5.21	45	＜4W		Zhou (2021)	1.39	0.27	42	1.18	0.25	42	＜4W		Guo (2015)	28.73	4.36	78	21.86	4.05	78	≥4W
Guan et al. (2006)	75.6	6	93	64.3	7	92	≥4W		Zhou (2021)	22.61	2.93	42	19.34	2.35	42	＜4W		Ba (2018)	27.7	1.4	42	26.3	1.7	42	≥4W		Ba (2018)	1.83	0.7	42	1.37	0.6	42	≥4W		Hao et al. (2020)	46.51	5.05	49	33.79	4.25	49	≥4W
Guo (2015)	68.93	6.25	78	60.79	6.14	78	≥4W		Ba (2018)	39.6	2.3	42	34.1	2.7	42	≥4w		Chen et al. (2007)	25.89	4.01	46	28.81	4.02	40	≥4W		Cao et al. (2011)	1.9	0.3	30	1.2	0.4	30	≥4W		Liu et al. (2024)	20.54	2.14	30	16.85	1.97	30	≥4W
Ren and Feng (2024)	48.42	4.76	52	40.52	4.48	52	≥4W		Cao et al. (2011)	56.2	5.3	30	43.3	4.5	30	≥4w		Guan et al. (2006)	30.1	3.6	93	25.4	3.9	92	≥4W		Chen et al. (2007)	1.49	0.52	46	1.15	0.76	40	≥4W		Xu et al. (2012)	12.3	2.5	30	5.28	1.3	30	≥4W
Xu et al. (2012)	65.2	4.25	30	48.27	5.2	30	≥4W		Chen et al. (2007)	34.27	6.23	46	28.9	4.02	40	≥4w		Guo (2015)	24.43	4.21	78	27.91	4.36	78	≥4W		Guan et al. (2006)	1.9	0.3	93	1.6	0.1	92	≥4W		Yao et al. (2021)	24.93	4.05	48	17.49	2.76	48	≥4W
Yao et al. (2021)	68.21	5.54	48	60.46	5.17	48	≥4W		Guan et al. (2006)	60	6.5	93	46.8	6.5	92	≥4w		Hao et al. (2020)	23.16	4.42	49	27.19	4.91	49	≥4W		Guo (2015)	1.78	0.97	78	1.31	0.75	78	≥4W		Zhang and Zhou (2014)	26.12	3.48	48	20.37	3.15	42	≥4W
Yuan (2018)	64.37	6.43	45	58.75	7.59	45	≥4W		Guo (2015)	44.75	5.13	78	40.87	5.26	78	≥4w		Li (2020)	25.08	3.36	33	19.73	3.51	31	≥4W		Hao et al. (2020)	1.76	0.4	49	1.25	0.57	49	≥4W
Zhang and Zhou (2014)	63.17	4.56	48	57.25	4.36	42	≥4W		Hao et al. (2020)	40.31	6.21	49	30.29	5.96	49	≥4w		Liu et al. (2024)	25.58	3.62	30	28.96	3.97	30	≥4W		Ren and Feng (2024)	1.45	0.29	52	1.34	0.24	52	≥4W
Zhang et al. (2017)	66.98	5.02	48	52.04	6.54	48	≥4W		Li (2020)	34.57	4.35	33	26.76	4.59	31	≥4w		Yao et al. (2021)	23.07	3.15	48	28.23	4.21	48	≥4W		Xu et al. (2012)	1.3	0.12	30	0.79	0.1	30	≥4W
Zhang et al. (2018)	58.15	8.25	36	51.14	6.54	36	≥4W		Liu et al. (2024)	35.54	3.11	30	30.25	3.42	30	≥4w		Zhang and Zhou (2014)	26.36	3.58	48	26.53	4.74	42	≥4W		Yao et al. (2021)	1.63	0.84	48	1.23	0.59	48	≥4W
									Ren and Feng (2024)	38.92	3.65	52	32.51	3.61	52	≥4w		Zhang et al. (2018)	26.71	4.53	36	26.17	4.03	36	≥4W		Yuan (2018)	1.41	0.22	45	1.18	0.27	45	≥4W
									Xu et al. (2012)	34.2	4.14	30	23.48	4.28	30	≥4w											Zhang and Zhou (2014)	1.71	0.82	48	1.06	0.75	42	≥4W
									Yao et al. (2021)	40.25	3.68	48	31.46	2.09	48	≥4w											Zhang et al. (2017)	1.71	0.14	48	1.25	0.26	48	≥4W
									Yuan (2018)	18.83	2.89	45	19.25	2.58	45	≥4w											Zhang et al. (2018)	1.71	0.56	36	1.06	0.26	36	≥4W
									Zhang and Zhou (2014)	44.26	4.18	48	31.12	3.24	42	≥4w
									Zhang et al. (2017)	45.62	5.12	48	32.54	7.25	48	≥4w
									Zhang et al. (2018)	44.41	5.63	36	32.66	4.29	36	≥4w
[truncated: 25 more columns]

## Sheet: STATA
study	CD3+(%)								study	CD4+(%)								study	CD8+(%）								study	CD4+/CD8+(%）								study	NK cell(%）										study	AFP(Ug/L)
	experiment			control			time			experiment			control			time			experiment			control			time			experiment			control			time			experiment			control			time					experiment
																																																n1	mean1
study	n1	mean1	sd1	n2	mean2	sd2	time		study	n1	mean1	sd1	n2	mean2	sd2	time		study	n1	mean1	sd1	n2	mean2	sd2	time		study	n1	mean1	sd1	n2	mean2	sd2	time		study	n1	mean1	sd1	n2	mean2	sd2	time				study	n1	mean1
Dong et al. (2016)	108	69.12	7.08	108	62.49	8.89	＜4W		Dong et al. (2016)	108	38.26	4.85	108	30.1	4.71	＜4W		Dong et al. (2016)	108	28.05	4.35	108	26.13	4.55	＜4W		Dong et al. (2016)	108	1.53	0.39	108	1.09	0.42	＜4W		Dong et al. (2016)	108	20.98	10.31	108	22.14	9.91	＜4W				Hao et al. (2020)	49	38.92
Han et al. (2012)	30	66.17	9.46	30	62.22	8.55	＜4W		Han et al. (2012)	30	38.79	5.98	30	24.29	1.25	＜4W		Han et al. (2012)	30	33.85	7.89	30	29.69	7.01	＜4W		Han et al. (2012)	30	1.69	0.56	30	1.13	0.25	＜4W		He et al. (2016)	40	46.59	5.05	49	33.84	4.24	＜4W				Jiang et al. (2017)	46	58.63
Jiang et al. (2017)	46	54.14	5.26	46	38.14	5.26	＜4W		He et al. (2016)	40	40.3	6.25	49	30.28	6.06	＜4W		He et al. (2016)	40	23.16	4.43	49	27.18	4.91	＜4W		He et al. (2016)	40	1.75	0.41	49	1.22	0.54	＜4W		Li and Wang (2021)	32	26.48	5.32	32	22.09	4.25	＜4W				Li and Wang (2021)	32	210.63
Lu et al. (2011)	39	63.62	4.05	35	57.56	4.56	＜4W		Jiang et al. (2017)	46	38.22	7.05	46	21.22	7.05	＜4W		Jiang et al. (2017)	46	22.42	5.32	46	25.45	5.32	＜4W		Jiang et al. (2017)	46	1.68	0.32	46	1.12	0.31	＜4W		Lu et al. (2011)	39	26.73	3.01	35	20.31	4.3	＜4W				Liu et al. (2024)	30	278.35
Lv et al. (2023)	53	55.23	5.23	53	51.46	1.46	＜4W		Li and Wang (2021)	32	42.51	4.08	32	37.12	4.53	＜4W		Li and Wang (2021)	32	28.32	3.54	32	31.21	3.26	＜4W		Li and Wang (2021)	32	1.5	0.62	32	1.19	0.41	＜4W		Wang (2009)	42	28	7	41	17.3	7.3	＜4W				Lv et al. (2023)	53	170.46
Wang (2009)	42	76.3	6	41	60.2	6.5	＜4W		Lu et al. (2011)	39	44.53	4.97	35	29.52	3.48	＜4W		Lu et al. (2011)	39	26.96	3.46	35	28.67	4.56	＜4W		Lu et al. (2011)	39	1.72	0.25	35	1.07	0.84	＜4W		Cao et al. (2011)	30	36.2	4.3	30	22.3	4.5	≥4W				You et al. (2018)	45	276.87
Zhou (2021)	42	66.21	6.27	42	58.52	7.76	＜4W		Lv et al. (2023)	53	33.15	3.15	53	30.02	0.02	＜4W		Lv et al. (2023)	53	34.24	4.41	53	38.58	4.07	＜4W		Lv et al. (2023)	53	0.97	0.23	53	0.78	0.18	＜4W		Chen et al. (2007)	46	25.21	5.16	40	20.73	5.19	≥4W				Zhang et al. (2017)	48	254.26
Cao et al. (2011)	30	16.2	2.3	30	12.3	2.5	≥4W		Wang (2009)	42	61	6.1	41	43.4	5.5	＜4W		Wang (2009)	42	31	3.7	41	23.9	4.1	＜4W		You et al. (2018)	45	1.66	0.85	45	1.25	0.72	＜4W		Guan et al. (2006)	93	27.6	7.4	92	19.4	7.3	≥4W
Chen et al. (2007)	46	58.13	6.17	40	52.95	5.17	≥4W		You et al. (2018)	45	41.15	6.35	45	32.02	5.1	＜4W		You et al. (2018)	45	24.1	3.22	45	28.02	5.21	＜4W		Zhou (2021)	42	1.39	0.27	42	1.18	0.25	＜4W		Guo (2015)	78	28.73	4.36	78	21.86	4.05	≥4W
Guan et al. (2006)	93	75.6	6	92	64.3	7	≥4W		Zhou (2021)	42	22.61	2.93	42	19.34	2.35	＜4W		Ba (2018)	42	27.7	1.4	42	26.3	1.7	≥4W		Ba (2018)	42	1.83	0.7	42	1.37	0.6	≥4W		Hao et al. (2020)	49	46.51	5.05	49	33.79	4.25	≥4W
Guo (2015)	78	68.93	6.25	78	60.79	6.14	≥4W		Ba (2018)	42	39.6	2.3	42	34.1	2.7	≥4w		Chen et al. (2007)	46	25.89	4.01	40	28.81	4.02	≥4W		Cao et al. (2011)	30	1.9	0.3	30	1.2	0.4	≥4W		Liu et al. (2024)	30	20.54	2.14	30	16.85	1.97	≥4W
Ren and Feng (2024)	52	48.42	4.76	52	40.52	4.48	≥4W		Cao et al. (2011)	30	56.2	5.3	30	43.3	4.5	≥4w		Guan et al. (2006)	93	30.1	3.6	92	25.4	3.9	≥4W		Chen et al. (2007)	46	1.49	0.52	40	1.15	0.76	≥4W		Xu et al. (2012)	30	12.3	2.5	30	5.28	1.3	≥4W
Xu et al. (2012)	30	65.2	4.25	30	48.27	5.2	≥4W		Chen et al. (2007)	46	34.27	6.23	40	28.9	4.02	≥4w		Guo (2015)	78	24.43	4.21	78	27.91	4.36	≥4W		Guan et al. (2006)	93	1.9	0.3	92	1.6	0.1	≥4W		Yao et al. (2021)	48	24.93	4.05	48	17.49	2.76	≥4W
Yao et al. (2021)	48	68.21	5.54	48	60.46	5.17	≥4W		Guan et al. (2006)	93	60	6.5	92	46.8	6.5	≥4w		Hao et al. (2020)	49	23.16	4.42	49	27.19	4.91	≥4W		Guo (2015)	78	1.78	0.97	78	1.31	0.75	≥4W		Zhang and Zhou (2014)	48	26.12	3.48	42	20.37	3.15	≥4W
Yuan (2018)	45	64.37	6.43	45	58.75	7.59	≥4W		Guo (2015)	78	44.75	5.13	78	40.87	5.26	≥4w		Li (2020)	33	25.08	3.36	31	19.73	3.51	≥4W		Hao et al. (2020)	49	1.76	0.4	49	1.25	0.57	≥4W
Zhang and Zhou (2014)	48	63.17	4.56	42	57.25	4.36	≥4W		Hao et al. (2020)	49	40.31	6.21	49	30.29	5.96	≥4w		Liu et al. (2024)	30	25.58	3.62	30	28.96	3.97	≥4W		Ren and Feng (2024)	52	1.45	0.29	52	1.34	0.24	≥4W
Zhang et al. (2017)	48	66.98	5.02	48	52.04	6.54	≥4W		Li (2020)	33	34.57	4.35	31	26.76	4.59	≥4w		Yao et al. (2021)	48	23.07	3.15	48	28.23	4.21	≥4W		Xu et al. (2012)	30	1.3	0.12	30	0.79	0.1	≥4W
Zhang et al. (2018)	36	58.15	8.25	36	51.14	6.54	≥4W		Liu et al. (2024)	30	35.54	3.11	30	30.25	3.42	≥4w		Zhang and Zhou (2014)	48	26.36	3.58	42	26.53	4.74	≥4W		Yao et al. (2021)	48	1.63	0.84	48	1.23	0.59	≥4W
									Ren and Feng (2024)	52	38.92	3.65	52	32.51	3.61	≥4w		Zhang et al. (2018)	36	26.71	4.53	36	26.17	4.03	≥4W		Yuan (2018)	45	1.41	0.22	45	1.18	0.27	≥4W
									Xu et al. (2012)	30	34.2	4.14	30	23.48	4.28	≥4w											Zhang and Zhou (2014)	48	1.71	0.82	42	1.06	0.75	≥4W
									Yao et al. (2021)	48	40.25	3.68	48	31.46	2.09	≥4w											Zhang et al. (2017)	48	1.71	0.14	48	1.25	0.26	≥4W
									Yuan (2018)	45	18.83	2.89	45	19.25	2.58	≥4w											Zhang et al. (2018)	36	1.71	0.56	36	1.06	0.26	≥4W
									Zhang and Zhou (2014)	48	44.26	4.18	42	31.12	3.24	≥4w
									Zhang et al. (2017)	48	45.62	5.12	48	32.54	7.25	≥4w
									Zhang et al. (2018)	36	44.41	5.63	36	32.66	4.29	≥4w
[truncated: 51 more columns]

## Sheet: Adverse reactions
Adverse reactions	Included studies	Treantment group		Control group		Heterogeneity		Outcomes
		Events	Total	Events	Total	I²(%)	P	RR(M-H,Fixed, 95%CI)	P
Nausea and vomiting	Ba (2018); Ren and Feng (2024); Lu et al. (2011); Lv et al. (2023); Zhang and Zhou (2014); Zhang et al. (2018); Zhou (2021);	43	312	87	302	0	0.706	0.52[0.40,0.69]	0
Hepatic dysfunction	Ba (2018); Chen et al. (2007); Lu et al. (2011); Yuan (2018); Zhang and Zhou (2014); Zhang et al. (2018);	21	256	62	240	0	0.911	0.31[0.20,0.49]	0
myelosuppression	Ba (2018); Chen et al. (2007); Han et al. (2012); Lu et al. (2011); Lv et al. (2023); Yuan (2018); Zhang and Zhou (2014); Zhang et al. (2018); Zhou (2021)	50	381	134	365	35.7	0.132	0.36[0.27,0.48]	0
fever	Ba (2018); Zhang and Zhou (2014); Yuan (2018); Lv et al. (2023); Zhang et al. (2018); Lu et al. (2011); Ren and Feng (2024); Zhou (2021)	41	357	90	347	0	0.68	0.44[0.32,0.61]	0
Pain	Ba (2018); Zhang and Zhou (2014); Yuan (2018); Zhang et al. (2018); Lu et al. (2011); Ren and Feng (2024); Zhou (2021)	53	304	99	294	0	0.993	0.52[0.39,0.69]	0

## Sheet: Adverse reactions-Revman
Study	fever					Study	Pain					Study	Nausea and vomiting					Study	Hepatic dysfunction					Study	myelosuppression
	experiment（n=）		control（n=）				experiment（n=）		control（n=）				experiment（n=）		control（n=）				experiment（n=）		control（n=）				experiment（n=）		control（n=）
	Events	Total	Events	Total			Events	Total	Events	Total			Events	Total	Events	Total			Events	Total	Events	Total			Events	Total	Events	Total
Ba (2018)	3	42	4	42		Ba (2018)	4	42	6	42		Ba (2018)	2	42	5	42		Ba (2018)	2	42	4	42		Ba (2018)	5	42	7	42
Lu et al. (2011)	9	39	12	35		Lu et al. (2011)	7	39	16	35		Lu et al. (2011)	7	39	12	35		Zhang and Zhou (2014)	2	48	6	42		Zhang and Zhou (2014)	2	48	15	42
Lv et al. (2023)	2	53	2	53		Ren and Feng (2024)	12	52	22	52		Lv et al. (2023)	4	53	4	53		Yuan (2018)	3	45	13	45		Yuan (2018)	10	45	19	45
Ren and Feng (2024)	11	52	23	52		Yuan (2018)	11	45	21	45		Ren and Feng (2024)	21	52	41	52		Zhang et al. (2018)	2	36	5	36		Lv et al. (2023)	0	53	6	53
Yuan (2018)	6	45	15	45		Zhang and Zhou (2014)	5	48	8	42		Zhang and Zhou (2014)	4	48	7	42		Lu et al. (2011)	5	39	10	35		Zhang et al. (2018)	1	36	13	36
Zhang and Zhou (2014)	3	48	11	42		Zhang et al. (2018)	4	36	7	36		Zhang et al. (2018)	3	36	6	36		Chen et al. (2007)	7	46	24	40		Lu et al. (2011)	8	39	17	35
Zhang et al. (2018)	2	36	10	36		Zhou (2021)	10	42	19	42		Zhou (2021)	2	42	12	42								Chen et al. (2007)	6	46	22	40
Zhou (2021)	5	42	13	42																				Zhou (2021)	9	42	18	42
																								Han et al. (2012)	9	30	17	30

## Sheet: subgroup analyses—time
study	CD3+(%)								study	CD4+(%)								study	CD8+(%）								study	CD4+/CD8+(%）								study	NK cell(%）								study	ORR
	experiment			control			time			experiment			control			time			experiment			control			time			experiment			control			time			experiment			control			time			experiment		control
study	n1	mean1	sd1	n2	mean2	sd2	time		study	n1	mean1	sd1	n2	mean2	sd2	time		study	n1	mean1	sd1	n2	mean2	sd2	time		study	n1	mean1	sd1	n2	mean2	sd2	time		study	n1	mean1	sd1	n2	mean2	sd2	time		study	a	b	c	d
Dong et al. (2016)	108	69.12	7.08	108	62.49	8.89	＜4W		Dong et al. (2016)	108	38.26	4.85	108	30.1	4.71	＜4W		Dong et al. (2016)	108	28.05	4.35	108	26.13	4.55	＜4W		Dong et al. (2016)	108	1.53	0.39	108	1.09	0.42	＜4W		Dong et al. (2016)	108	20.98	10.31	108	22.14	9.91	＜4W		Dong et al. (2016)	72	36	69	39
Han et al. (2012)	30	66.17	9.46	30	62.22	8.55	＜4W		Han et al. (2012)	30	38.79	5.98	30	24.29	1.25	＜4W		Han et al. (2012)	30	33.85	7.89	30	29.69	7.01	＜4W		Han et al. (2012)	30	1.69	0.56	30	1.13	0.25	＜4W		He et al. (2016)	40	46.59	5.05	49	33.84	4.24	＜4W		Han et al. (2012)	7	23	3	27
Jiang et al. (2017)	46	54.14	5.26	46	38.14	5.26	＜4W		He et al. (2016)	40	40.3	6.25	49	30.28	6.06	＜4W		He et al. (2016)	40	23.16	4.43	49	27.18	4.91	＜4W		He et al. (2016)	40	1.75	0.41	49	1.22	0.54	＜4W		Li and Wang (2021)	32	26.48	5.32	32	22.09	4.25	＜4W		Jiang et al. (2017)	34	12	27	19
Lu et al. (2011)	39	63.62	4.05	35	57.56	4.56	＜4W		Jiang et al. (2017)	46	38.22	7.05	46	21.22	7.05	＜4W		Jiang et al. (2017)	46	22.42	5.32	46	25.45	5.32	＜4W		Jiang et al. (2017)	46	1.68	0.32	46	1.12	0.31	＜4W		Lu et al. (2011)	39	26.73	3.01	35	20.31	4.3	＜4W		Li and Wang (2021)	29	3	25	7
Lv et al. (2023)	53	55.23	5.23	53	51.46	1.46	＜4W		Li and Wang (2021)	32	42.51	4.08	32	37.12	4.53	＜4W		Li and Wang (2021)	32	28.32	3.54	32	31.21	3.26	＜4W		Li and Wang (2021)	32	1.5	0.62	32	1.19	0.41	＜4W		Wang (2009)	42	28	7	41	17.3	7.3	＜4W		Lv et al. (2023)	24	29	15	38
Wang (2009)	42	76.3	6	41	60.2	6.5	＜4W		Lu et al. (2011)	39	44.53	4.97	35	29.52	3.48	＜4W		Lu et al. (2011)	39	26.96	3.46	35	28.67	4.56	＜4W		Lu et al. (2011)	39	1.72	0.25	35	1.07	0.84	＜4W		Cao et al. (2011)	30	36.2	4.3	30	22.3	4.5	≥4W		Wang (2009)	30	12	17	24
Zhou (2021)	42	66.21	6.27	42	58.52	7.76	＜4W		Lv et al. (2023)	53	33.15	3.15	53	30.02	0.02	＜4W		Lv et al. (2023)	53	34.24	4.41	53	38.58	4.07	＜4W		Lv et al. (2023)	53	0.97	0.23	53	0.78	0.18	＜4W		Chen et al. (2007)	46	25.21	5.16	40	20.73	5.19	≥4W		You et al. (2018)	20	25	14	31
Cao et al. (2011)	30	16.2	2.3	30	12.3	2.5	≥4W		Wang (2009)	42	61	6.1	41	43.4	5.5	＜4W		Wang (2009)	42	31	3.7	41	23.9	4.1	＜4W		You et al. (2018)	45	1.66	0.85	45	1.25	0.72	＜4W		Guan et al. (2006)	93	27.6	7.4	92	19.4	7.3	≥4W		Zhou (2021)	28	14	17	25
Chen et al. (2007)	46	58.13	6.17	40	52.95	5.17	≥4W		You et al. (2018)	45	41.15	6.35	45	32.02	5.1	＜4W		You et al. (2018)	45	24.1	3.22	45	28.02	5.21	＜4W		Zhou (2021)	42	1.39	0.27	42	1.18	0.25	＜4W		Guo (2015)	78	28.73	4.36	78	21.86	4.05	≥4W		Ba (2018)	14	28	7	35
Guan et al. (2006)	93	75.6	6	92	64.3	7	≥4W		Zhou (2021)	42	22.61	2.93	42	19.34	2.35	＜4W		Ba (2018)	42	27.7	1.4	42	26.3	1.7	≥4W		Ba (2018)	42	1.83	0.7	42	1.37	0.6	≥4W		Hao et al. (2020)	49	46.51	5.05	49	33.79	4.25	≥4W		Cao et al. (2011)	27	3	16	14
Guo (2015)	78	68.93	6.25	78	60.79	6.14	≥4W		Ba (2018)	42	39.6	2.3	42	34.1	2.7	≥4w		Chen et al. (2007)	46	25.89	4.01	40	28.81	4.02	≥4W		Cao et al. (2011)	30	1.9	0.3	30	1.2	0.4	≥4W		Liu et al. (2024)	30	20.54	2.14	30	16.85	1.97	≥4W		Chen et al. (2007)	25	21	19	21
Ren and Feng (2024)	52	48.42	4.76	52	40.52	4.48	≥4W		Cao et al. (2011)	30	56.2	5.3	30	43.3	4.5	≥4w		Guan et al. (2006)	93	30.1	3.6	92	25.4	3.9	≥4W		Chen et al. (2007)	46	1.49	0.52	40	1.15	0.76	≥4W		Xu et al. (2012)	30	12.3	2.5	30	5.28	1.3	≥4W		Guan et al. (2006)	56	37	42	50
Xu et al. (2012)	30	65.2	4.25	30	48.27	5.2	≥4W		Chen et al. (2007)	46	34.27	6.23	40	28.9	4.02	≥4w		Guo (2015)	78	24.43	4.21	78	27.91	4.36	≥4W		Guan et al. (2006)	93	1.9	0.3	92	1.6	0.1	≥4W		Yao et al. (2021)	48	24.93	4.05	48	17.49	2.76	≥4W		Hao et al. (2020)	41	8	28	21
Yao et al. (2021)	48	68.21	5.54	48	60.46	5.17	≥4W		Guan et al. (2006)	93	60	6.5	92	46.8	6.5	≥4w		Hao et al. (2020)	49	23.16	4.42	49	27.19	4.91	≥4W		Guo (2015)	78	1.78	0.97	78	1.31	0.75	≥4W		Zhang and Zhou (2014)	48	26.12	3.48	42	20.37	3.15	≥4W		Li (2020)	23	10	14	17
Yuan (2018)	45	64.37	6.43	45	58.75	7.59	≥4W		Guo (2015)	78	44.75	5.13	78	40.87	5.26	≥4w		Li (2020)	33	25.08	3.36	31	19.73	3.51	≥4W		Hao et al. (2020)	49	1.76	0.4	49	1.25	0.57	≥4W											Liu et al. (2024)	25	5	16	14
Zhang and Zhou (2014)	48	63.17	4.56	42	57.25	4.36	≥4W		Hao et al. (2020)	49	40.31	6.21	49	30.29	5.96	≥4w		Liu et al. (2024)	30	25.58	3.62	30	28.96	3.97	≥4W		Ren and Feng (2024)	52	1.45	0.29	52	1.34	0.24	≥4W											Ren and Feng (2024)	39	13	28	24
Zhang et al. (2017)	48	66.98	5.02	48	52.04	6.54	≥4W		Li (2020)	33	34.57	4.35	31	26.76	4.59	≥4w		Yao et al. (2021)	48	23.07	3.15	48	28.23	4.21	≥4W		Xu et al. (2012)	30	1.3	0.12	30	0.79	0.1	≥4W											Xu et al. (2012)	17	13	11	19
Zhang et al. (2018)	36	58.15	8.25	36	51.14	6.54	≥4W		Liu et al. (2024)	30	35.54	3.11	30	30.25	3.42	≥4w		Zhang and Zhou (2014)	48	26.36	3.58	42	26.53	4.74	≥4W		Yao et al. (2021)	48	1.63	0.84	48	1.23	0.59	≥4W											Yao et al. (2021)	34	14	24	24
									Ren and Feng (2024)	52	38.92	3.65	52	32.51	3.61	≥4w		Zhang et al. (2018)	36	26.71	4.53	36	26.17	4.03	≥4W		Yuan (2018)	45	1.41	0.22	45	1.18	0.27	≥4W											Zhang and Zhou (2014)	27	21	12	30
									Xu et al. (2012)	30	34.2	4.14	30	23.48	4.28	≥4w											Zhang and Zhou (2014)	48	1.71	0.82	42	1.06	0.75	≥4W											Zhang et al. (2018)	17	19	9	27
									Yao et al. (2021)	48	40.25	3.68	48	31.46	2.09	≥4w											Zhang et al. (2017)	48	1.71	0.14	48	1.25	0.26	≥4W
									Yuan (2018)	45	18.83	2.89	45	19.25	2.58	≥4w											Zhang et al. (2018)	36	1.71	0.56	36	1.06	0.26	≥4W
									Zhang and Zhou (2014)	48	44.26	4.18	42	31.12	3.24	≥4w
									Zhang et al. (2017)	48	45.62	5.12	48	32.54	7.25	≥4w
									Zhang et al. (2018)	36	44.41	5.63	36	32.66	4.29	≥4w
[truncated: 7 more columns]

## Sheet: subgroup analyses—Interventions
	CD3+(%)						Interventions		study	CD4+(%)						Interventions		study	CD8+(%）						Interventions		study	CD4+/CD8+(%）						Interventions		study	NK cell(%）									study	ORR
	experiment			control						experiment			control						experiment			control						experiment			control						experiment			control			Interventions				experiment		control
																																															a	b	c
study	n1	mean1	sd1	n2	mean2	sd2	Interventions		study	n1	mean1	sd1	n2	mean2	sd2	Interventions		study	n1	mean1	sd1	n2	mean2	sd2	Interventions		study	n1	mean1	sd1	n2	mean2	sd2	Interventions		study	n1	mean1	sd1	n2	mean2	sd2	Interventions			study	a	b	c
Cao et al. (2011)	30	16.2	2.3	30	12.3	2.5	CT(TACE)		Ba (2018)	42	39.6	2.3	42	34.1	2.7	CT(TACE)		Ba (2018)	42	27.7	1.4	42	26.3	1.7	CT(TACE)		Ba (2018)	42	1.83	0.7	42	1.37	0.6	CT(TACE)		Cao et al. (2011)	30	36.2	4.3	30	22.3	4.5	CT(TACE)			Chen et al. (2007)	25	21	19
Dong et al. (2016)	108	69.12	7.08	108	62.49	8.89	CT(TACE)		Cao et al. (2011)	30	56.2	5.3	30	43.3	4.5	CT(TACE)		Dong et al. (2016)	108	28.05	4.35	108	26.13	4.55	CT(TACE)		Cao et al. (2011)	30	1.9	0.3	30	1.2	0.4	CT(TACE)		Dong et al. (2016)	108	20.98	10.31	108	22.14	9.91	CT(TACE)			Dong et al. (2016)	72	36	69
Guo (2015)	78	68.93	6.25	78	60.79	6.14	CT(TACE)		Dong et al. (2016)	108	38.26	4.85	108	30.1	4.71	CT(TACE)		Guo (2015)	78	24.43	4.21	78	27.91	4.36	CT(TACE)		Dong et al. (2016)	108	1.53	0.39	108	1.09	0.42	CT(TACE)		Guo (2015)	78	28.73	4.36	78	21.86	4.05	CT(TACE)			Guan et al. (2006)	56	37	42
Han et al. (2012)	30	66.17	9.46	30	62.22	8.55	CT(TACE)		Guo (2015)	78	44.75	5.13	78	40.87	5.26	CT(TACE)		Han et al. (2012)	30	33.85	7.89	30	29.69	7.01	CT(TACE)		Guo (2015)	78	1.78	0.97	78	1.31	0.75	CT(TACE)		Hao et al. (2020)	49	46.51	5.05	49	33.79	4.25	CT(TACE)			Han et al. (2012)	7	23	3
Lu et al. (2011)	39	63.62	4.05	35	57.56	4.56	CT(TACE)		Han et al. (2012)	30	38.79	5.98	30	24.29	1.25	CT(TACE)		Hao et al. (2020)	49	23.16	4.42	49	27.19	4.91	CT(TACE)		Han et al. (2012)	30	1.69	0.56	30	1.13	0.25	CT(TACE)		Lu et al. (2011)	39	26.73	3.01	35	20.31	4.3	CT(TACE)			Li (2020)	23	10	14
Lv et al. (2023)	53	55.23	5.23	53	51.46	1.46	CT(TACE)		Hao et al. (2020)	49	40.31	6.21	49	30.29	5.96	CT(TACE)		Li (2020)	33	25.08	3.36	31	19.73	3.51	CT(TACE)		Hao et al. (2020)	49	1.76	0.4	49	1.25	0.57	CT(TACE)		Wang (2009)	42	28	7	41	17.3	7.3	CT(TACE)			Ren and Feng (2024)	39	13	28
Ren and Feng (2024)	52	48.42	4.76	52	40.52	4.48	CT(TACE)		Li (2020)	33	34.57	4.35	31	26.76	4.59	CT(TACE)		Lu et al. (2011)	39	26.96	3.46	35	28.67	4.56	CT(TACE)		Lu et al. (2011)	39	1.72	0.25	35	1.07	0.84	CT(TACE)		Xu et al. (2012)	30	12.3	2.5	30	5.28	1.3	CT(TACE)			Wang (2009)	30	12	17
Wang (2009)	42	76.3	6	41	60.2	6.5	CT(TACE)		Lu et al. (2011)	39	44.53	4.97	35	29.52	3.48	CT(TACE)		Lv et al. (2023)	53	34.24	4.41	53	38.58	4.07	CT(TACE)		Lv et al. (2023)	53	0.97	0.23	53	0.78	0.18	CT(TACE)		Yao et al. (2021)	48	24.93	4.05	48	17.49	2.76	CT(TACE)			Xu et al. (2012)	17	13	11
Xu et al. (2012)	30	65.2	4.25	30	48.27	5.2	CT(TACE)		Lv et al. (2023)	53	33.15	3.15	53	30.02	0.02	CT(TACE)		Wang (2009)	42	31	3.7	41	23.9	4.1	CT(TACE)		Ren and Feng (2024)	52	1.45	0.29	52	1.34	0.24	CT(TACE)		Chen et al. (2007)	46	25.21	5.16	40	20.73	5.19	CT(TACE+AEI)			You et al. (2018)	20	25	14
Yao et al. (2021)	48	68.21	5.54	48	60.46	5.17	CT(TACE)		Ren and Feng (2024)	52	38.92	3.65	52	32.51	3.61	CT(TACE)		Yao et al. (2021)	48	23.07	3.15	48	28.23	4.21	CT(TACE)		Xu et al. (2012)	30	1.3	0.12	30	0.79	0.1	CT(TACE)		Li and Wang (2021)	32	26.48	5.32	32	22.09	4.25	CT(TACE+RFA)			Zhang and Zhou (2014)	27	21	12
Yuan (2018)	45	64.37	6.43	45	58.75	7.59	CT(TACE)		Wang (2009)	42	61	6.1	41	43.4	5.5	CT(TACE)		You et al. (2018)	45	24.1	3.22	45	28.02	5.21	CT(TACE)		Yao et al. (2021)	48	1.63	0.84	48	1.23	0.59	CT(TACE)		Zhang and Zhou (2014)	48	26.12	3.48	42	20.37	3.15	CT(GP)			Zhang et al. (2018)	17	19	9
Zhou (2021)	42	66.21	6.27	42	58.52	7.76	CT(TACE)		Xu et al. (2012)	30	34.2	4.14	30	23.48	4.28	CT(TACE)		Chen et al. (2007)	46	25.89	4.01	40	28.81	4.02	CT(TACE+AEI)		You et al. (2018)	45	1.66	0.85	45	1.25	0.72	CT(TACE)		Guan et al. (2006)	93	27.6	7.4	92	19.4	7.3	CT(IT/Chemo）			Cao et al. (2011)	27	3	16
Chen et al. (2007)	46	58.13	6.17	40	52.95	5.17	CT(TACE+AEI)		Yao et al. (2021)	48	40.25	3.68	48	31.46	2.09	CT(TACE)		Li and Wang (2021)	32	28.32	3.54	32	31.21	3.26	CT(TACE+RFA)		Yuan (2018)	45	1.41	0.22	45	1.18	0.27	CT(TACE)		He et al. (2016)	40	46.59	5.05	49	33.84	4.24	CT(Hepatectomy)			Liu et al. (2024)	25	5	16
Zhang and Zhou (2014)	48	63.17	4.56	42	57.25	4.36	CT(GP)		You et al. (2018)	45	41.15	6.35	45	32.02	5.1	CT(TACE)		Zhang and Zhou (2014)	48	26.36	3.58	42	26.53	4.74	CT(GP)		Zhou (2021)	42	1.39	0.27	42	1.18	0.25	CT(TACE)		Liu et al. (2024)	30	20.54	2.14	30	16.85	1.97	CT(FOLFOX4 )			Yao et al. (2021)	34	14	24
Zhang et al. (2018)	36	58.15	8.25	36	51.14	6.54	CT(GP)		Yuan (2018)	45	18.83	2.89	45	19.25	2.58	CT(TACE)		Zhang et al. (2018)	36	26.71	4.53	36	26.17	4.03	CT(GP)		Chen et al. (2007)	46	1.49	0.52	40	1.15	0.76	CT(TACE+AEI)												Ba (2018)	14	28	7
Guan et al. (2006)	93	75.6	6	92	64.3	7	CT(IT/Chemo）		Zhou (2021)	42	22.61	2.93	42	19.34	2.35	CT(TACE)		Guan et al. (2006)	93	30.1	3.6	92	25.4	3.9	CT(IT/Chemo）		Li and Wang (2021)	32	1.5	0.62	32	1.19	0.41	CT(TACE+RFA)												Hao et al. (2020)	41	8	28
Jiang et al. (2017)	46	54.14	5.26	46	38.14	5.26	CT( RPI)		Chen et al. (2007)	46	34.27	6.23	40	28.9	4.02	CT(TACE+AEI)		Jiang et al. (2017)	46	22.42	5.32	46	25.45	5.32	CT( RPI)		Zhang and Zhou (2014)	48	1.71	0.82	42	1.06	0.75	CT(GP)												Jiang et al. (2017)	34	12	27
Zhang et al. (2017)	48	66.98	5.02	48	52.04	6.54	CT(Hepatectomy)		Li and Wang (2021)	32	42.51	4.08	32	37.12	4.53	CT(TACE+RFA)		He et al. (2016)	40	23.16	4.43	49	27.18	4.91	CT(Hepatectomy)		Zhang et al. (2018)	36	1.71	0.56	36	1.06	0.26	CT(GP)												Li and Wang (2021)	29	3	25
									Zhang and Zhou (2014)	48	44.26	4.18	42	31.12	3.24	CT(GP)		Liu et al. (2024)	30	25.58	3.62	30	28.96	3.97	CT(FOLFOX4 )		Guan et al. (2006)	93	1.9	0.3	92	1.6	0.1	CT(IT/Chemo）												Zhou (2021)	28	14	17
									Zhang et al. (2018)	36	44.41	5.63	36	32.66	4.29	CT(GP)											Jiang et al. (2017)	46	1.68	0.32	46	1.12	0.31	CT( RPI)												Lv et al. (2023)	24	29	15
									Guan et al. (2006)	93	60	6.5	92	46.8	6.5	CT(IT/Chemo）											He et al. (2016)	40	1.75	0.41	49	1.22	0.54	CT(Hepatectomy)
									Jiang et al. (2017)	46	38.22	7.05	46	21.22	7.05	CT( RPI)											Zhang et al. (2017)	48	1.71	0.14	48	1.25	0.26	CT(Hepatectomy)
									He et al. (2016)	40	40.3	6.25	49	30.28	6.06	CT(Hepatectomy)
									Zhang et al. (2017)	48	45.62	5.12	48	32.54	7.25	CT(Hepatectomy)
[truncated: 38 more columns]

## Sheet: subgroup analyses—CKI dose
study	CD3+(%)								study	CD4+(%)								study	CD8+(%）								study	CD4+/CD8+(%）						Interventions		study	NK cell(%）
	experiment			control			Interventions			experiment			control			Interventions			experiment			control			Interventions			experiment			control						experiment			control			Interventions
study	n1	mean1	sd1	n2	mean2	sd2	Interventions		study	n1	mean1	sd1	n2	mean2	sd2	Interventions		study	n1	mean1	sd1	n2	mean2	sd2	Interventions		study	n1	mean1	sd1	n2	mean2	sd2	Interventions		study	n1	mean1	sd1	n2	mean2	sd2	Interventions
Han et al. (2012)	30	66.17	9.46	30	62.22	8.55	CT+CKI, 15ml		Li (2020)	33	34.57	4.35	31	26.76	4.59	CT+CKI, 12ml		Li (2020)	33	25.08	3.36	31	19.73	3.51	CT+CKI, 12ml		Han et al. (2012)	30	1.69	0.56	30	1.13	0.25	CT+CKI, 15ml		Cao et al. (2011)	30	36.2	4.3	30	22.3	4.5	CT+CKI, 20ml
Zhang et al. (2017)	48	66.98	5.02	48	52.04	6.54	CT+CKI, 15ml		Han et al. (2012)	30	38.79	5.98	30	24.29	1.25	CT+CKI, 15ml		Han et al. (2012)	30	33.85	7.89	30	29.69	7.01	CT+CKI, 15ml		Zhang et al. (2018)	36	1.71	0.56	36	1.06	0.26	CT+CKI, 15ml		Chen et al. (2007)	46	25.21	5.16	40	20.73	5.19	CT+CKI, 20ml
Cao et al. (2011)	30	16.2	2.3	30	12.3	2.5	CT+CKI, 20ml		Zhang et al. (2017)	48	45.62	5.12	48	32.54	7.25	CT+CKI, 15ml		Ba (2018)	42	27.7	1.4	42	26.3	1.7	CT+CKI, 20ml		Ba (2018)	42	1.83	0.7	42	1.37	0.6	CT+CKI, 20ml		Dong et al. (2016)	108	20.98	10.31	108	22.14	9.91	CT+CKI, 20ml
Chen et al. (2007)	46	58.13	6.17	40	52.95	5.17	CT+CKI, 20ml		Ba (2018)	42	39.6	2.3	42	34.1	2.7	CT+CKI, 20ml		Chen et al. (2007)	46	25.89	4.01	40	28.81	4.02	CT+CKI, 20ml		Cao et al. (2011)	30	1.9	0.3	30	1.2	0.4	CT+CKI, 20ml		Guan et al. (2006)	93	27.6	7.4	92	19.4	7.3	CT+CKI, 20ml
Dong et al. (2016)	108	69.12	7.08	108	62.49	8.89	CT+CKI, 20ml		Cao et al. (2011)	30	56.2	5.3	30	43.3	4.5	CT+CKI, 20ml		Dong et al. (2016)	108	28.05	4.35	108	26.13	4.55	CT+CKI, 20ml		Chen et al. (2007)	46	1.49	0.52	40	1.15	0.76	CT+CKI, 20ml		Guo (2015)	78	28.73	4.36	78	21.86	4.05	CT+CKI, 20ml
Guan et al. (2006)	93	75.6	6	92	64.3	7	CT+CKI, 20ml		Chen et al. (2007)	46	34.27	6.23	40	28.9	4.02	CT+CKI, 20ml		Guan et al. (2006)	93	30.1	3.6	92	25.4	3.9	CT+CKI, 20ml		Dong et al. (2016)	108	1.53	0.39	108	1.09	0.42	CT+CKI, 20ml		Hao et al. (2020)	49	46.51	5.05	49	33.79	4.25	CT+CKI, 20ml
Guo (2015)	78	68.93	6.25	78	60.79	6.14	CT+CKI, 20ml		Dong et al. (2016)	108	38.26	4.85	108	30.1	4.71	CT+CKI, 20ml		Guo (2015)	78	24.43	4.21	78	27.91	4.36	CT+CKI, 20ml		Guan et al. (2006)	93	1.9	0.3	92	1.6	0.1	CT+CKI, 20ml		He et al. (2016)	40	46.59	5.05	49	33.84	4.24	CT+CKI, 20ml
Jiang et al. (2017)	46	54.14	5.26	46	38.14	5.26	CT+CKI, 20ml		Guan et al. (2006)	93	60	6.5	92	46.8	6.5	CT+CKI, 20ml		Hao et al. (2020)	49	23.16	4.42	49	27.19	4.91	CT+CKI, 20ml		Guo (2015)	78	1.78	0.97	78	1.31	0.75	CT+CKI, 20ml		Li and Wang (2021)	32	26.48	5.32	32	22.09	4.25	CT+CKI, 20ml
Lu et al. (2011)	39	63.62	4.05	35	57.56	4.56	CT+CKI, 20ml		Guo (2015)	78	44.75	5.13	78	40.87	5.26	CT+CKI, 20ml		He et al. (2016)	40	23.16	4.43	49	27.18	4.91	CT+CKI, 20ml		Hao et al. (2020)	49	1.76	0.4	49	1.25	0.57	CT+CKI, 20ml		Liu et al. (2024)	30	20.54	2.14	30	16.85	1.97	CT+CKI, 20ml
Lv et al. (2023)	53	55.23	5.23	53	51.46	1.46	CT+CKI, 20ml		Hao et al. (2020)	49	40.31	6.21	49	30.29	5.96	CT+CKI, 20ml		Jiang et al. (2017)	46	22.42	5.32	46	25.45	5.32	CT+CKI, 20ml		He et al. (2016)	40	1.75	0.41	49	1.22	0.54	CT+CKI, 20ml		Lu et al. (2011)	39	26.73	3.01	35	20.31	4.3	CT+CKI, 20ml
Ren and Feng (2024)	52	48.42	4.76	52	40.52	4.48	CT+CKI, 20ml		He et al. (2016)	40	40.3	6.25	49	30.28	6.06	CT+CKI, 20ml		Li and Wang (2021)	32	28.32	3.54	32	31.21	3.26	CT+CKI, 20ml		Jiang et al. (2017)	46	1.68	0.32	46	1.12	0.31	CT+CKI, 20ml		Wang (2009)	42	28	7	41	17.3	7.3	CT+CKI, 20ml
Wang (2009)	42	76.3	6	41	60.2	6.5	CT+CKI, 20ml		Jiang et al. (2017)	46	38.22	7.05	46	21.22	7.05	CT+CKI, 20ml		Liu et al. (2024)	30	25.58	3.62	30	28.96	3.97	CT+CKI, 20ml		Li and Wang (2021)	32	1.5	0.62	32	1.19	0.41	CT+CKI, 20ml		Xu et al. (2012)	30	12.3	2.5	30	5.28	1.3	CT+CKI, 20ml
Xu et al. (2012)	30	65.2	4.25	30	48.27	5.2	CT+CKI, 20ml		Li and Wang (2021)	32	42.51	4.08	32	37.12	4.53	CT+CKI, 20ml		Lu et al. (2011)	39	26.96	3.46	35	28.67	4.56	CT+CKI, 20ml		Lu et al. (2011)	39	1.72	0.25	35	1.07	0.84	CT+CKI, 20ml		Yao et al. (2021)	48	24.93	4.05	48	17.49	2.76	CT+CKI, 20ml
Yao et al. (2021)	48	68.21	5.54	48	60.46	5.17	CT+CKI, 20ml		Liu et al. (2024)	30	35.54	3.11	30	30.25	3.42	CT+CKI, 20ml		Lv et al. (2023)	53	34.24	4.41	53	38.58	4.07	CT+CKI, 20ml		Lv et al. (2023)	53	0.97	0.23	53	0.78	0.18	CT+CKI, 20ml		Zhang and Zhou (2014)	48	26.12	3.48	42	20.37	3.15	CT+CKI, 30ml
Yuan (2018)	45	64.37	6.43	45	58.75	7.59	CT+CKI, 20ml		Lu et al. (2011)	39	44.53	4.97	35	29.52	3.48	CT+CKI, 20ml		Wang (2009)	42	31	3.7	41	23.9	4.1	CT+CKI, 20ml		Ren and Feng (2024)	52	1.45	0.29	52	1.34	0.24	CT+CKI, 20ml
Zhou (2021)	42	66.21	6.27	42	58.52	7.76	CT+CKI, 20ml		Lv et al. (2023)	53	33.15	3.15	53	30.02	0.02	CT+CKI, 20ml		Yao et al. (2021)	48	23.07	3.15	48	28.23	4.21	CT+CKI, 20ml		Xu et al. (2012)	30	1.3	0.12	30	0.79	0.1	CT+CKI, 20ml
Zhang and Zhou (2014)	48	63.17	4.56	42	57.25	4.36	CT+CKI, 30ml		Ren and Feng (2024)	52	38.92	3.65	52	32.51	3.61	CT+CKI, 20ml		You et al. (2018)	45	24.1	3.22	45	28.02	5.21	CT+CKI, 20ml		Yao et al. (2021)	48	1.63	0.84	48	1.23	0.59	CT+CKI, 20ml
Zhang et al. (2018)	36	58.15	8.25	36	51.14	6.54	CT+CKI, 30ml		Wang (2009)	42	61	6.1	41	43.4	5.5	CT+CKI, 20ml		Zhang and Zhou (2014)	48	26.36	3.58	42	26.53	4.74	CT+CKI, 30ml		You et al. (2018)	45	1.66	0.85	45	1.25	0.72	CT+CKI, 20ml
									Xu et al. (2012)	30	34.2	4.14	30	23.48	4.28	CT+CKI, 20ml		Zhang et al. (2018)	36	26.71	4.53	36	26.17	4.03	CT+CKI, 30ml		Yuan (2018)	45	1.41	0.22	45	1.18	0.27	CT+CKI, 20ml
									Yao et al. (2021)	48	40.25	3.68	48	31.46	2.09	CT+CKI, 20ml											Zhang and Zhou (2014)	48	1.71	0.82	42	1.06	0.75	CT+CKI, 20ml
									You et al. (2018)	45	41.15	6.35	45	32.02	5.1	CT+CKI, 20ml											Zhang et al. (2017)	48	1.71	0.14	48	1.25	0.26	CT+CKI, 30ml
									Yuan (2018)	45	18.83	2.89	45	19.25	2.58	CT+CKI, 20ml											Zhou (2021)	42	1.39	0.27	42	1.18	0.25	CT+CKI, 30ml
									Zhou (2021)	42	22.61	2.93	42	19.34	2.35	CT+CKI, 20ml
									Zhang and Zhou (2014)	48	44.26	4.18	42	31.12	3.24	CT+CKI, 30ml
									Zhang et al. (2018)	36	44.41	5.63	36	32.66	4.29	CT+CKI, 30ml
